# Supplementary material for: Ex Vivo Evaluation of the Sepsis Triple Therapy High-Dose Vitamin C in Combination with Vitamin B1 and Hydrocortisone in a Human Peripheral Blood Mononuclear Cells (PBMCs) Model
Source: Nutrients. 2021 Jul 10;13(7):2366. doi: 10.3390/nu13072366 (PMC8308809; doi:10.3390/nu13072366)
Supplement: Supplementary file 1 [file nutrients-13-02366-s001.zip]

Archive with 1 entries (1 files):
- nutrients-1264624-SI.pdf
